# Supplementary material for: Renal Ischemia Tolerance Mediated by eIF5A Hypusination Inhibition Is Regulated by a Specific Modulation of the Endoplasmic Reticulum Stress
Source: Cells. 2023 Jan 25;12(3):409. doi: 10.3390/cells12030409 (PMC9913814; doi:10.3390/cells12030409)
Supplement: Supplementary file 1 [file cells-12-00409-s001.zip]

Archive with 1 entries (1 files):
- cells-2113434-supplementary.pdf
